# Supplementary material for: Divergence in the Morphology and Energy Metabolism of Adult Polyphenism in the Cowpea Beetle Callosobruchus maculatus
Source: Insects. 2024 Dec 30;16(1):29. doi: 10.3390/insects16010029 (PMC11765952; doi:10.3390/insects16010029)
Supplement: Supplementary file 1 [file insects-16-00029-s001.zip]

Archive with 3 entries (3 files):
- Figure_S1.tif
- Figure_S2.tif
- Supplementary Material.pdf
